# Supplementary material for: Murine norovirus infection does not cause major disruptions in the murine intestinal microbiota
Source: Microbiome. 2013 Feb 18;1:7. doi: 10.1186/2049-2618-1-7 (PMC4177540; doi:10.1186/2049-2618-1-7)
Supplement: Additional file 1: Table S1 — Alpha diversity measurements from pyrosequencing of the Swiss Webster tissue-associated microbiota. [file 2049-2618-1-7-S1.xls]

## Sheet: Sheet1
Additional Table 1. Alpha diversity measurements from pyrosequencing of the Swiss Webster tissue-associated microbiota.
				Total		Estimated OTU Richnesse		Inverse
DPI	Tissuea	Strain	Readb	OTUsc	ESCd	Chao1	Ace	Simpson	Shannon	Unique ID	Metagenomef	Barcodeg
1	Ce	MNV-1	1421	225	0.9113	464 (371, 616)	682 (591, 796)	4.99	3.26	Wobus4-A12	WobusSW4	AGCTTC
1	Ce	MNV-1	3406	321	0.9495	634 (526, 798)	952 (843, 1084)	5.67	3.29	Wobus4-A01	WobusSW4	CACGC
1	Ce	MNV-1	3785	304	0.9556	646 (525, 833)	1012 (887, 1164)	3.83	2.93	Wobus4-A02	WobusSW4	CGCAAC
1	Ce	MNV-1	3812	268	0.9759	381 (334, 462)	367 (333, 420)	9.64	3.74	Wobus3-A01	WobusSW3	CACGC
1	Ce	MNV-1	3880	291	0.9588	574 (474, 728)	839 (736, 967)	2.4	2.29	Wobus4-B01	WobusSW4	AAGCCGC
1	Ce	MNV-1	4168	293	0.9638	599 (487, 777)	791 (698, 906)	3.81	2.8	Wobus3-B11	WobusSW3	TCGCGGC
1	Ce	MNV-1	6792	410	0.98	577 (517, 671)	636 (586, 700)	14.73	4.17	Wobus3-A02	WobusSW3	CGCAAC
3	Ce	MNV-1	3796	350	0.9557	576 (500, 690)	789 (705, 893)	5.81	3.5	Wobus3-G02	WobusSW3	TTGGAGGC
3	Ce	MNV-1	4264	440	0.9458	862 (733, 1048)	1342 (1208, 1501)	10.34	3.96	Wobus4-A05	WobusSW4	TCACAC
3	Ce	MNV-1	4704	367	0.9645	639 (546, 781)	771 (692, 869)	5.44	3.47	Wobus3-E01	WobusSW3	AATGGTAC
3	Ce	MNV-1	4770	304	0.974	500 (425, 621)	552 (496, 625)	5.57	3.35	Wobus3-G01	WobusSW3	CCACGGTC
3	Ce	MNV-1	4903	352	0.9619	686 (575, 853)	988 (878, 1120)	2.65	2.52	Wobus4-C11	WobusSW4	TGCGTTC
3	Ce	MNV-1	5111	358	0.9665	622 (533, 757)	805 (721, 909)	5.47	3.3	Wobus4-C09	WobusSW4	AGTCGAC
3	Ce	MNV-1	5220	256	0.977	454 (377, 581)	584 (511, 677)	2.22	2.12	Wobus4-C10	WobusSW4	ACGGCTC
3	Ce	MNV-1	6884	457	0.9696	797 (690, 952)	1039 (943, 1155)	4.53	3.34	Wobus3-E02	WobusSW3	TCTCCGTC
7	Ce	MNV-1	4144	434	0.9457	854 (724, 1043)	1167 (1050, 1306)	16.35	4.17	Wobus1-D02	WobusSW1	ACTCCTC
7	Ce	MNV-1	4468	492	0.9387	1004 (858, 1210)	1318 (1179, 1485)	27.37	4.34	Wobus2-A11	WobusSW2	CGACTC
7	Ce	MNV-1	5151	340	0.9728	610 (509, 773)	668 (599, 754)	21.25	4.23	Wobus1-E08	WobusSW1	TCCAAGTC
7	Ce	MNV-1	5886	428	0.9665	672 (596, 783)	972 (878, 1087)	20.92	4.12	Wobus1-B08	WobusSW1	ACAAGGC
7	Ce	MNV-1	6041	414	0.9676	717 (620, 860)	995 (896, 1114)	4.93	3.32	Wobus2-C05	WobusSW2	TAATCTC
7	Ce	MNV-1	6737	516	0.9641	876 (771, 1025)	1295 (1177, 1434)	24.19	4.37	Wobus2-D08	WobusSW2	ACACGGAC
7	Ce	MNV-1	6971	496	0.9646	891 (775, 1054)	1257 (1139, 1396)	9.2	3.71	Wobus2-E05	WobusSW2	TTCGTGGC
7	Ce	MNV-1	8667	516	0.9698	949 (825, 1123)	1303 (1183, 1444)	4.18	3.07	Wobus1-G02	WobusSW1	TTGGAGGC
7	Ce	MNV-1	8864	573	0.9668	1092 (949, 1290)	1526 (1392, 1683)	6.4	3.55	Wobus1-A02	WobusSW1	CGCAAC
28	Ce	MNV-1	3768	416	0.9366	933 (773, 1166)	1401 (1252, 1577)	13.34	3.99	Wobus1-E11	WobusSW1	ACCTGAAC
28	Ce	MNV-1	5046	403	0.9641	742 (627, 916)	906 (816, 1015)	16.77	4.18	Wobus2-D11	WobusSW2	TAGGAATC
28	Ce	MNV-1	5468	419	0.9638	801 (676, 988)	906 (817, 1014)	7.55	3.76	Wobus2-B02	WobusSW2	CAAGAAC
28	Ce	MNV-1	5794	420	0.9658	730 (631, 875)	972 (879, 1085)	4.74	3.3	Wobus2-E07	WobusSW2	TTCTTGAC
28	Ce	MNV-1	6070	490	0.9646	761 (679, 877)	1012 (925, 1118)	12.61	4.09	Wobus2-C08	WobusSW2	TATTGAC
28	Ce	MNV-1	6222	440	0.9704	725 (632, 865)	883 (802, 981)	10.1	4	Wobus1-A05	WobusSW1	TCACAC
28	Ce	MNV-1	6982	540	0.9646	980 (850, 1166)	1172 (1071, 1292)	16.27	4.32	Wobus1-D05	WobusSW1	CGTCGTC
28	Ce	MNV-1	7283	613	0.9584	1178 (1023, 1392)	1500 (1371, 1651)	16.3	4.39	Wobus1-G05	WobusSW1	AACTGTTC
28	Ce	MNV-1	9167	757	0.9554	1775 (1515, 2123)	2414 (2220, 2633)	24.55	4.55	Wobus1-H09	WobusSW1	TTAAGATTC
56	Ce	MNV-1	3823	366	0.9618	587 (508, 710)	636 (578, 710)	33.97	4.52	Wobus2-B05	WobusSW2	AGGCGGC
56	Ce	MNV-1	4611	509	0.9406	1122 (941, 1379)	1498 (1354, 1666)	36.36	4.59	Wobus2-C11	WobusSW2	TGCGTTC
56	Ce	MNV-1	5090	505	0.9479	959 (829, 1142)	1575 (1430, 1744)	14.68	4.24	Wobus1-D08	WobusSW1	ACACGGAC
56	Ce	MNV-1	5171	401	0.9656	668 (580, 800)	824 (747, 919)	2.97	2.84	Wobus2-E09	WobusSW2	TTCGCGAC
56	Ce	MNV-1	5413	385	0.973	568 (503, 666)	723 (656, 806)	19.62	4.34	Wobus1-A08	WobusSW1	CCTCTC
56	Ce	MNV-1	6277	497	0.9638	848 (742, 1000)	1154 (1051, 1276)	5.87	3.68	Wobus1-H12	WobusSW1	AACCGTGTC
56	Ce	MNV-1	7016	519	0.9622	1083 (916, 1321)	1409 (1283, 1557)	10.29	3.86	Wobus1-G08	WobusSW1	ATTCGTAC
56	Ce	MNV-1	8450	742	0.954	1545 (1343, 1815)	2016 (1856, 2200)	12.81	4.33	Wobus1-F02	WobusSW1	TCCAGAAC
56	Ce	MNV-1	8768	658	0.9613	1383 (1189, 1649)	1943 (1783, 2127)	12.59	4.18	Wobus1-C02	WobusSW1	TTCGAGC
56	Ce	MNV-1	12028	620	0.9761	1112 (976, 1300)	1483 (1360, 1627)	8.74	3.86	Wobus2-E02	WobusSW2	TCTCCGTC
1	Co	MNV-1	1543	222	0.9326	375 (313, 480)	499 (436, 582)	28.59	4.18	Wobus3-C06	WobusSW3	TCACCTC
1	Co	MNV-1	3288	205	0.9751	312 (265, 395)	371 (326, 433)	8.63	3.24	Wobus3-A08	WobusSW3	CCTCTC
1	Co	MNV-1	3603	210	0.9828	263 (238, 309)	267 (245, 305)	4.44	3	Wobus3-C07	WobusSW3	TCCGCTC
1	Co	MNV-1	4054	311	0.9756	414 (373, 484)	409 (376, 459)	36.09	4.41	Wobus3-A09	WobusSW3	ACTCAC
1	Co	MNV-1	4153	368	0.9622	640 (544, 789)	758 (683, 851)	36.83	4.45	Wobus3-A10	WobusSW3	AGACAC
1	Co	MNV-1	4689	369	0.9708	614 (522, 761)	630 (574, 703)	55.33	4.68	Wobus3-C08	WobusSW3	TATTGAC
1	Co	MNV-1	5370	386	0.9669	701 (594, 862)	854 (767, 961)	22.93	4.16	Wobus4-B07	WobusSW4	TGACGAC
1	Co	MNV-1	42732	921	0.9907	1891 (1642, 2228)	2177 (2026, 2349)	39.24	4.53	Wobus4-B06	WobusSW4	CGGTATC
3	Co	MNV-1	1063	178	0.9464	220 (200, 259)	230 (209, 266)	32.28	4.3	Wobus3-E10	WobusSW3	CCGGTCGC
3	Co	MNV-1	2584	193	0.9574	433 (333, 605)	648 (552, 770)	2.02	1.93	Wobus4-D09	WobusSW4	TGCCGAAC
3	Co	MNV-1	2954	283	0.9651	388 (346, 457)	400 (361, 458)	22.21	4.21	Wobus4-D10	WobusSW4	TATTCGTC
3	Co	MNV-1	3164	382	0.9412	726 (611, 899)	944 (846, 1064)	57.05	4.71	Wobus4-D11	WobusSW4	TAGGAATC
3	Co	MNV-1	3707	313	0.9655	486 (422, 589)	600 (538, 679)	46.92	4.43	Wobus3-G10	WobusSW3	AGTCCGTC
3	Co	MNV-1	5492	330	0.9803	437 (395, 505)	443 (407, 498)	37.11	4.32	Wobus3-E09	WobusSW3	TTCGCGAC
7	Co	MNV-1	2087	204	0.9607	319 (268, 408)	389 (341, 452)	14.96	3.82	Wobus1-G01	WobusSW1	CCACGGTC
7	Co	MNV-1	2983	266	0.9631	424 (361, 527)	511 (455, 584)	16.55	3.96	Wobus1-B07	WobusSW1	TGACGAC
7	Co	MNV-1	2994	296	0.9619	446 (388, 541)	433 (389, 498)	46.85	4.49	Wobus2-A10	WobusSW2	AGACAC
7	Co	MNV-1	3839	252	0.9729	401 (341, 502)	472 (420, 541)	7.91	3.32	Wobus2-C04	WobusSW2	TCTTGGC
7	Co	MNV-1	4445	423	0.9593	686 (600, 814)	855 (777, 950)	28.01	4.51	Wobus2-E04	WobusSW2	ACGAAGTC
7	Co	MNV-1	5379	388	0.9671	713 (602, 880)	900 (807, 1012)	27.18	4.29	Wobus1-A01	WobusSW1	CACGC
7	Co	MNV-1	5936	489	0.9607	886 (766, 1059)	1315 (1192, 1459)	43.51	4.6	Wobus1-D01	WobusSW1	CCAGGAC
7	Co	MNV-1	5973	397	0.9712	613 (542, 720)	813 (735, 909)	11.78	3.8	Wobus2-D07	WobusSW2	AACAACTC
7	Co	MNV-1	6357	416	0.967	864 (718, 1081)	1127 (1013, 1263)	20.15	4.03	Wobus1-E07	WobusSW1	TTCTTGAC
7	Co	MNV-1	10518	629	0.9719	1189 (1033, 1404)	1622 (1486, 1780)	37.73	4.64	Wobus1-H06	WobusSW1	TTCGTTATC
28	Co	MNV-1	2434	202	0.9733	261 (234, 313)	269 (243, 311)	10.04	3.61	Wobus1-A04	WobusSW1	ACTTGC
28	Co	MNV-1	3535	274	0.9697	387 (343, 460)	493 (442, 559)	20.88	3.94	Wobus2-B01	WobusSW2	AAGCCGC
28	Co	MNV-1	4130	394	0.9613	603 (532, 710)	710 (647, 790)	45.41	4.58	Wobus1-G04	WobusSW1	AAGAAGAC
28	Co	MNV-1	4427	411	0.9605	678 (589, 812)	850 (770, 948)	63.2	4.77	Wobus2-C07	WobusSW2	TCCGCTC
28	Co	MNV-1	5353	543	0.952	1049 (899, 1263)	1322 (1205, 1460)	70.59	4.96	Wobus2-E06	WobusSW2	AACACAAC
28	Co	MNV-1	5765	449	0.9693	718 (628, 851)	799 (731, 884)	37.82	4.57	Wobus2-D10	WobusSW2	TATTCGTC
28	Co	MNV-1	5800	491	0.96	885 (766, 1056)	1169 (1061, 1298)	33.91	4.5	Wobus1-E10	WobusSW1	CCGGTCGC
28	Co	MNV-1	8080	717	0.9568	1312 (1160, 1516)	1904 (1752, 2078)	67.11	5.02	Wobus1-H08	WobusSW1	ACCTTGGTC
28	Co	MNV-1	15445	940	0.9696	1818 (1618, 2078)	2673 (2482, 2888)	57.91	4.92	Wobus1-D04	WobusSW1	TTCATAC
56	Co	MNV-1	3179	331	0.966	457 (407, 538)	442 (406, 495)	62.26	4.79	Wobus2-B04	WobusSW2	TATCAAC
56	Co	MNV-1	4162	312	0.9673	547 (459, 688)	626 (560, 710)	15.14	3.89	Wobus1-A07	WobusSW1	ACGCGC
56	Co	MNV-1	5335	403	0.9698	642 (559, 767)	790 (716, 881)	26.04	4.42	Wobus1-F01	WobusSW1	TTGACAAC
56	Co	MNV-1	5403	336	0.9748	545 (468, 667)	505 (454, 579)	5.75	3.27	Wobus1-G07	WobusSW1	CTTCCTTC
56	Co	MNV-1	6005	564	0.9549	1102 (946, 1322)	1423 (1298, 1569)	60.16	4.88	Wobus2-E01	WobusSW2	AATGGTAC
56	Co	MNV-1	6359	578	0.9577	1108 (954, 1326)	1329 (1217, 1462)	17.02	4.52	Wobus2-E08	WobusSW2	TCCAAGTC
56	Co	MNV-1	7026	626	0.957	1131 (994, 1318)	1561 (1431, 1712)	27.25	4.65	Wobus1-H11	WobusSW1	TGTCCGGTC
56	Co	MNV-1	7034	599	0.9574	1174 (1015, 1394)	1641 (1500, 1804)	35.78	4.58	Wobus1-C01	WobusSW1	AACCAGC
1	DI	MNV-1	3812	319	0.9698	443 (396, 519)	450 (408, 512)	16.05	4.06	Wobus3-B05	WobusSW3	AGGCGGC
1	DI	MNV-1	4071	208	0.9831	268 (241, 318)	271 (246, 310)	1.99	1.93	Wobus3-B04	WobusSW3	TATCAAC
1	DI	MNV-1	4341	75	0.9894	161 (114, 265)	150 (113, 223)	1.09	0.33	Wobus3-D05	WobusSW3	CGTCGTC
1	DI	MNV-1	4427	85	0.9901	130 (106, 181)	195 (157, 253)	1.13	0.44	Wobus3-B03	WobusSW3	AGTTGGC
1	DI	MNV-1	4842	82	0.9924	126 (101, 184)	189 (153, 245)	1.55	1.06	Wobus4-C01	WobusSW4	AACCAGC
1	DI	MNV-1	5452	84	0.9916	138 (110, 199)	225 (179, 293)	1.08	0.31	Wobus3-D04	WobusSW3	TTCATAC
1	DI	MNV-1	5870	50	0.9956	77 (60, 121)	130 (98, 182)	1.07	0.24	Wobus4-C02	WobusSW4	TTCGAGC
1	DI	MNV-1	5879	84	0.9929	135 (107, 195)	190 (153, 248)	1.17	0.5	Wobus3-D03	WobusSW3	TTCCTGC
3	DI	MNV-1	1848	66	0.9821	110 (84, 172)	162 (127, 216)	2.28	1.42	Wobus3-F05	WobusSW3	ACTAATTC
3	DI	MNV-1	3851	80	0.992	106 (91, 142)	113 (96, 147)	1.22	0.64	Wobus3-H06	WobusSW3	TTCGTTATC
3	DI	MNV-1	4291	67	0.9916	137 (96, 237)	209 (159, 284)	2.15	1.29	Wobus3-F06	WobusSW3	TGACCGTC
3	DI	MNV-1	4411	65	0.9909	114 (87, 174)	211 (157, 296)	1.08	0.27	Wobus4-E11	WobusSW4	ACCTGAAC
3	DI	MNV-1	4472	53	0.9935	104 (72, 186)	139 (104, 199)	1.11	0.35	Wobus4-E09	WobusSW4	TTCGCGAC
3	DI	MNV-1	4715	72	0.9907	167 (113, 288)	274 (211, 365)	1.11	0.38	Wobus4-E10	WobusSW4	CCGGTCGC
3	DI	MNV-1	5032	32	0.997	50 (37, 92)	64 (48, 99)	1.06	0.2	Wobus3-H05	WobusSW3	AACGGAGTC
3	DI	MNV-1	7882	148	0.9934	211 (179, 276)	205 (181, 247)	1.4	1.02	Wobus3-H07	WobusSW3	ACCGTAATC
7	DI	MNV-1	3916	44	0.9946	70 (53, 121)	130 (96, 184)	1.21	0.52	Wobus1-G03	WobusSW1	TTATCGGC
7	DI	MNV-1	4038	52	0.9931	99 (70, 177)	146 (110, 202)	1.47	0.72	Wobus2-C06	WobusSW2	TCACCTC
7	DI	MNV-1	4109	31	0.9954	74 (44, 170)	150 (101, 231)	1.32	0.55	Wobus2-D09	WobusSW2	TGCCGAAC
7	DI	MNV-1	5187	63	0.9942	107 (80, 173)	111 (84, 173)	1.9	1.05	Wobus1-A03	WobusSW1	TGAAGC
7	DI	MNV-1	6268	82	0.9936	134 (105, 198)	233 (183, 306)	3	1.57	Wobus1-H07	WobusSW1	ACCGTAATC
7	DI	MNV-1	6553	42	0.9974	59 (47, 96)	60 (49, 89)	1.61	0.76	Wobus1-D03	WobusSW1	TTCCTGC
28	DI	MNV-1	1816	55	0.984	106 (74, 188)	206 (153, 286)	3.31	1.77	Wobus2-B03	WobusSW2	AGTTGGC
28	DI	MNV-1	2928	41	0.9935	70 (50, 129)	89 (67, 129)	1.72	1.06	Wobus2-D12	WobusSW2	CCGGCCAC
28	DI	MNV-1	3132	103	0.9856	150 (125, 203)	195 (164, 243)	1.91	1.31	Wobus1-E12	WobusSW1	AAGAGTTC
28	DI	MNV-1	3561	65	0.9916	109 (82, 175)	143 (111, 196)	3.12	1.61	Wobus1-D06	WobusSW1	AAGGCAC
28	DI	MNV-1	3666	62	0.9915	128 (87, 235)	102 (80, 151)	1.93	1.2	Wobus2-C09	WobusSW2	AGTCGAC
28	DI	MNV-1	5995	155	0.9872	288 (227, 401)	397 (335, 481)	3.72	2.02	Wobus1-G06	WobusSW1	TTCTCAAC
28	DI	MNV-1	6092	88	0.9936	162 (120, 262)	196 (157, 255)	2.49	1.45	Wobus1-H10	WobusSW1	TGGTTGGTC
28	DI	MNV-1	6284	122	0.9914	187 (154, 252)	252 (212, 310)	1.83	1.29	Wobus1-A06	WobusSW1	CGTGAC
56	DI	MNV-1	2073	71	0.9831	145 (101, 256)	165 (130, 223)	4.34	1.96	Wobus1-C03	WobusSW1	AAGGTGC
56	DI	MNV-1	3065	105	0.9814	219 (160, 340)	262 (210, 339)	3.42	1.82	Wobus1-D09	WobusSW1	TGCCGAAC
56	DI	MNV-1	4428	85	0.9914	117 (99, 156)	141 (113, 196)	2.32	1.37	Wobus1-A09	WobusSW1	ACTCAC
56	DI	MNV-1	5201	133	0.9865	243 (191, 340)	438 (360, 542)	3.91	2.08	Wobus1-G09	WobusSW1	CCTTCCGC
56	DI	MNV-1	6281	123	0.9879	281 (207, 423)	518 (425, 641)	1.77	1.11	Wobus1-F03	WobusSW1	CGGTCTTC
1	Ce	MNV-4	4404	368	0.9589	654 (559, 795)	893 (798, 1008)	7.49	3.6	Wobus4-A04	WobusSW4	ACTTGC
1	Ce	MNV-4	4412	379	0.9544	826 (676, 1050)	1098 (978, 1241)	4.97	3.37	Wobus4-B02	WobusSW4	CAAGAAC
1	Ce	MNV-4	4416	354	0.9674	625 (525, 784)	636 (576, 712)	8.62	3.87	Wobus3-A04	WobusSW3	ACTTGC
1	Ce	MNV-4	4640	327	0.9647	570 (487, 696)	882 (781, 1007)	6.67	3.3	Wobus3-C01	WobusSW3	AACCAGC
1	Ce	MNV-4	5204	302	0.9783	456 (396, 555)	430 (389, 492)	5.44	3.29	Wobus3-B12	WobusSW3	ATCTTAC
1	Ce	MNV-4	5346	421	0.9611	774 (662, 937)	1074 (966, 1203)	7.95	3.72	Wobus3-C02	WobusSW3	TTCGAGC
1	Ce	MNV-4	7317	386	0.9727	776 (648, 966)	944 (842, 1068)	2.27	2.25	Wobus4-B03	WobusSW4	AGTTGGC
1	Ce	MNV-4	9173	739	0.9584	1460 (1280, 1699)	2124 (1956, 2315)	14.75	4.41	Wobus3-A03	WobusSW3	TGAAGC
3	Ce	MNV-4	3464	222	0.9651	481 (377, 656)	620 (532, 734)	2.98	2.37	Wobus4-D02	WobusSW4	ACTCCTC
3	Ce	MNV-4	3945	333	0.9541	695 (571, 883)	1040 (919, 1186)	6.92	3.29	Wobus4-D01	WobusSW4	CCAGGAC
3	Ce	MNV-4	4025	367	0.9538	718 (600, 895)	983 (876, 1113)	13.86	4.01	Wobus3-G04	WobusSW3	AAGAAGAC
3	Ce	MNV-4	4114	373	0.9555	713 (598, 886)	918 (822, 1033)	5.81	3.54	Wobus3-E04	WobusSW3	ACGAAGTC
3	Ce	MNV-4	4445	290	0.971	428 (377, 506)	576 (514, 655)	5.91	2.96	Wobus4-A06	WobusSW4	CGTGAC
3	Ce	MNV-4	4754	419	0.9556	765 (657, 923)	1038 (934, 1164)	9.13	3.78	Wobus4-D03	WobusSW4	TTCCTGC
3	Ce	MNV-4	4995	395	0.965	672 (579, 812)	864 (780, 967)	11.04	4.02	Wobus3-G03	WobusSW3	TTATCGGC
3	Ce	MNV-4	5049	320	0.9739	531 (452, 657)	609 (548, 686)	4.93	3.21	Wobus3-E05	WobusSW3	TTCGTGGC
3	Ce	MNV-4	5606	384	0.9656	770 (641, 963)	980 (877, 1104)	5.69	3.34	Wobus3-E03	WobusSW3	AACCTGGC
1	Co	MNV-4	2936	296	0.9649	410 (365, 486)	410 (372, 465)	45.35	4.51	Wobus3-A12	WobusSW3	AGCTTC
1	Co	MNV-4	4146	322	0.9735	444 (397, 522)	451 (410, 511)	15.48	4.13	Wobus3-C11	WobusSW3	TGCGTTC
1	Co	MNV-4	4391	522	0.9378	1093 (926, 1329)	1495 (1355, 1659)	60.54	4.87	Wobus4-B09	WobusSW4	AGACCTC
1	Co	MNV-4	4415	345	0.9717	491 (437, 578)	589 (535, 659)	57.6	4.63	Wobus3-C10	WobusSW3	ACGGCTC
1	Co	MNV-4	4623	314	0.9782	426 (381, 501)	420 (384, 473)	50.21	4.51	Wobus3-C09	WobusSW3	AGTCGAC
1	Co	MNV-4	4626	333	0.9745	474 (420, 560)	592 (535, 665)	41.54	4.53	Wobus3-A11	WobusSW3	CGACTC
1	Co	MNV-4	4936	313	0.9781	424 (381, 495)	433 (394, 491)	24.02	4.09	Wobus3-C12	WobusSW3	TCTCGAC
3	Co	MNV-4	1451	184	0.9456	294 (245, 382)	359 (312, 422)	8.88	3.58	Wobus3-E11	WobusSW3	ACCTGAAC
3	Co	MNV-4	4162	306	0.9767	407 (366, 476)	412 (376, 466)	60.8	4.63	Wobus3-H01	WobusSW3	CCGTTCAC
3	Co	MNV-4	4523	259	0.9794	363 (320, 437)	425 (382, 482)	3.35	2.78	Wobus3-G12	WobusSW3	AACGAGGC
3	Co	MNV-4	4838	316	0.9804	407 (370, 470)	410 (378, 458)	26.71	4.25	Wobus3-F01	WobusSW3	TTGACAAC
3	Co	MNV-4	6171	448	0.9699	735 (641, 874)	956 (869, 1062)	48.24	4.61	Wobus3-E12	WobusSW3	AAGAGTTC
3	Co	MNV-4	6688	533	0.9632	964 (836, 1145)	1212 (1107, 1336)	42.66	4.6	Wobus4-E03	WobusSW4	AACCTGGC
3	Co	MNV-4	35865	541	0.9957	736 (669, 838)	892 (824, 976)	12.83	3.99	Wobus3-G11	WobusSW3	TTGAACTC
1	DI	MNV-4	3296	75	0.9857	183 (123, 318)	231 (178, 310)	1.11	0.39	Wobus4-C03	WobusSW4	AAGGTGC
1	DI	MNV-4	3394	148	0.9803	253 (203, 349)	229 (197, 283)	1.46	1.19	Wobus3-D09	WobusSW3	TGCCGAAC
1	DI	MNV-4	4396	113	0.9857	216 (166, 314)	336 (276, 418)	1.17	0.57	Wobus3-D07	WobusSW3	AACAACTC
1	DI	MNV-4	4801	51	0.9954	66 (57, 94)	70 (59, 97)	1.05	0.21	Wobus3-D08	WobusSW3	ACACGGAC
1	DI	MNV-4	4817	203	0.9799	336 (281, 430)	458 (399, 536)	1.68	1.5	Wobus3-B06	WobusSW3	CGGTATC
1	DI	MNV-4	4942	99	0.9903	153 (125, 211)	207 (170, 263)	1.21	0.63	Wobus3-D06	WobusSW3	AAGGCAC
1	DI	MNV-4	5481	79	0.9912	192 (129, 331)	166 (123, 251)	1.09	0.32	Wobus4-C05	WobusSW4	TAATCTC
1	DI	MNV-4	6418	342	0.9818	468 (420, 544)	547 (500, 609)	4.43	3.18	Wobus3-B07	WobusSW3	TGACGAC
3	DI	MNV-4	1779	44	0.9865	79 (56, 140)	118 (83, 185)	2.14	1.18	Wobus3-F07	WobusSW3	TGTCGGAC
3	DI	MNV-4	2296	89	0.9795	146 (116, 209)	221 (178, 284)	1.3	0.83	Wobus3-F08	WobusSW3	AGGTTGTC
3	DI	MNV-4	2652	117	0.9778	198 (158, 277)	255 (213, 315)	1.33	0.93	Wobus4-F03	WobusSW4	CGGTCTTC
3	DI	MNV-4	4141	105	0.9872	174 (139, 245)	183 (148, 245)	1.24	0.7	Wobus4-A08	WobusSW4	CCTCTC
3	DI	MNV-4	4472	60	0.9904	135 (94, 229)	168 (107, 310)	1.04	0.17	Wobus4-F01	WobusSW4	TTGACAAC
3	DI	MNV-4	4625	308	0.9736	459 (402, 549)	455 (409, 521)	3.55	2.81	Wobus3-F09	WobusSW3	ACGAGAAC
3	DI	MNV-4	5532	144	0.989	209 (178, 269)	220 (189, 273)	1.24	0.78	Wobus4-F02	WobusSW4	TCCAGAAC
3	DI	MNV-4	6225	127	0.9881	269 (202, 396)	491 (408, 598)	1.19	0.6	Wobus4-A07	WobusSW4	ACGCGC
1	Ce	Mock	3943	390	0.949	837 (687, 1061)	1007 (905, 1131)	9.97	3.82	Wobus4-B05	WobusSW4	AGGCGGC
1	Ce	Mock	4079	372	0.9551	680 (578, 834)	872 (781, 983)	9.05	3.76	Wobus3-A07	WobusSW3	ACGCGC
1	Ce	Mock	4141	260	0.9686	428 (366, 526)	640 (562, 738)	2.81	2.36	Wobus3-C05	WobusSW3	TAATCTC
1	Ce	Mock	4191	351	0.9633	541 (476, 641)	768 (688, 867)	7.5	3.71	Wobus3-C03	WobusSW3	AAGGTGC
1	Ce	Mock	4344	430	0.9496	828 (703, 1009)	1172 (1053, 1313)	10.61	3.99	Wobus4-B04	WobusSW4	TATCAAC
1	Ce	Mock	4352	310	0.9683	525 (446, 650)	671 (599, 761)	5.06	3.26	Wobus3-A05	WobusSW3	TCACAC
1	Ce	Mock	4397	223	0.9804	345 (292, 438)	318 (284, 372)	4.05	2.59	Wobus3-A06	WobusSW3	CGTGAC
3	Ce	Mock	1811	76	0.9928	85 (78, 108)	85 (79, 102)	9.03	3.08	Wobus4-D04	WobusSW4	TTCATAC
3	Ce	Mock	2925	167	0.973	255 (216, 324)	379 (325, 452)	5.92	2.5	Wobus4-D05	WobusSW4	CGTCGTC
3	Ce	Mock	3933	290	0.9748	393 (352, 463)	402 (364, 459)	18.6	4.19	Wobus3-E08	WobusSW3	TCCAAGTC
3	Ce	Mock	4179	344	0.9624	616 (520, 765)	768 (688, 868)	6.1	3.56	Wobus3-E06	WobusSW3	AACACAAC
3	Ce	Mock	4496	374	0.9595	644 (556, 776)	903 (808, 1019)	7.01	3.56	Wobus4-D06	WobusSW4	AAGGCAC
3	Ce	Mock	5210	449	0.9534	984 (818, 1223)	1316 (1183, 1473)	4.98	3.39	Wobus4-D07	WobusSW4	AACAACTC
3	Ce	Mock	5384	344	0.9747	517 (455, 615)	679 (610, 768)	19.05	4.15	Wobus3-E07	WobusSW3	TTCTTGAC
3	Ce	Mock	5429	367	0.9742	558 (489, 665)	646 (587, 721)	11.1	3.92	Wobus3-G05	WobusSW3	AACTGTTC
3	Ce	Mock	5461	454	0.9603	865 (735, 1055)	1065 (965, 1185)	13.46	4.08	Wobus3-G07	WobusSW3	CTTCCTTC
7	Ce	Mock	5693	318	0.9731	602 (499, 762)	787 (698, 897)	5.04	3.14	Wobus2-B08	WobusSW2	ACAAGGC
7	Ce	Mock	5954	485	0.9577	950 (812, 1146)	1267 (1148, 1407)	7.06	3.62	Wobus2-A02	WobusSW2	CGCAAC
7	Ce	Mock	6301	519	0.9579	1019 (873, 1224)	1434 (1303, 1587)	25.5	4.32	Wobus2-D02	WobusSW2	ACTCCTC
7	Ce	Mock	6427	435	0.9658	811 (695, 980)	1103 (994, 1234)	8.12	3.54	Wobus1-D11	WobusSW1	TAGGAATC
7	Ce	Mock	6597	554	0.956	1153 (982, 1391)	1496 (1362, 1652)	12.5	4.05	Wobus2-E12	WobusSW2	AAGAGTTC
7	Ce	Mock	6691	392	0.9744	634 (553, 756)	769 (695, 862)	4.45	3.12	Wobus1-A11	WobusSW1	CGACTC
7	Ce	Mock	7514	447	0.9711	873 (738, 1071)	1000 (902, 1119)	5.19	3.26	Wobus1-C05	WobusSW1	TAATCTC
7	Ce	Mock	8117	616	0.9571	1318 (1134, 1568)	2411 (2208, 2640)	19.66	4.19	Wobus1-G11	WobusSW1	TTGAACTC
7	Ce	Mock	9600	481	0.9735	1008 (849, 1234)	1345 (1213, 1502)	4.39	3.05	Wobus1-F05	WobusSW1	ACTAATTC
28	Ce	Mock	3864	350	0.9586	639 (537, 797)	789 (707, 890)	10.87	3.93	Wobus2-B11	WobusSW2	TCGCGGC
28	Ce	Mock	5536	449	0.9612	748 (657, 878)	1014 (917, 1131)	8.23	3.64	Wobus2-A05	WobusSW2	TCACAC
28	Ce	Mock	6105	492	0.9602	938 (804, 1129)	1142 (1036, 1269)	8.2	3.77	Wobus1-B02	WobusSW1	CAAGAAC
28	Ce	Mock	7126	565	0.9572	1218 (1035, 1472)	1811 (1649, 1997)	8.35	3.82	Wobus1-C08	WobusSW1	TATTGAC
28	Ce	Mock	7438	673	0.9547	1157 (1034, 1321)	1781 (1636, 1948)	19.02	4.42	Wobus1-E02	WobusSW1	TCTCCGTC
28	Ce	Mock	9064	695	0.9597	1353 (1187, 1575)	1959 (1798, 2143)	9.31	3.99	Wobus1-H01	WobusSW1	CCGTTCAC
56	Ce	Mock	3171	326	0.9514	571 (485, 705)	729 (650, 828)	12.61	3.91	Wobus1-B05	WobusSW1	AGGCGGC
56	Ce	Mock	5628	497	0.9547	1120 (927, 1398)	1509 (1366, 1676)	19.57	4.3	Wobus2-F06	WobusSW2	TGACCGTC
56	Ce	Mock	6127	507	0.9597	967 (830, 1164)	1258 (1143, 1394)	12.12	4.07	Wobus1-C11	WobusSW1	TGCGTTC
56	Ce	Mock	6135	502	0.9562	1065 (900, 1300)	1653 (1499, 1832)	7.79	3.81	Wobus2-A08	WobusSW2	CCTCTC
56	Ce	Mock	6285	441	0.9679	817 (695, 997)	945 (858, 1050)	3.99	3.17	Wobus2-C02	WobusSW2	TTCGAGC
56	Ce	Mock	7448	606	0.9549	1446 (1213, 1768)	2097 (1910, 2311)	15.67	4.22	Wobus1-F11	WobusSW1	TCGTTGTC
56	Ce	Mock	8355	701	0.9562	1397 (1220, 1634)	1970 (1814, 2149)	11.02	4.01	Wobus1-E05	WobusSW1	TTCGTGGC
56	Ce	Mock	9187	693	0.9609	1362 (1191, 1592)	2035 (1871, 2222)	6.69	3.8	Wobus1-H04	WobusSW1	ACGTTCCAC
1	Co	Mock	3291	253	0.9766	326 (294, 383)	323 (297, 364)	12.07	3.82	Wobus4-B11	WobusSW4	TCGCGGC
1	Co	Mock	3613	311	0.9704	420 (378, 490)	498 (452, 558)	36.76	4.48	Wobus3-D02	WobusSW3	ACTCCTC
1	Co	Mock	4353	236	0.9798	329 (290, 397)	333 (299, 386)	2.6	2.34	Wobus3-B02	WobusSW3	CAAGAAC
1	Co	Mock	4479	294	0.981	373 (340, 432)	375 (346, 419)	37.45	4.37	Wobus3-B01	WobusSW3	AAGCCGC
1	Co	Mock	4639	364	0.9711	546 (479, 651)	531 (481, 604)	30.73	4.51	Wobus3-D01	WobusSW3	CCAGGAC
1	Co	Mock	7891	397	0.9831	592 (520, 707)	633 (581, 700)	39.11	4.41	Wobus4-B12	WobusSW4	ATCTTAC
3	Co	Mock	1898	254	0.9531	347 (308, 414)	348 (315, 399)	52.75	4.62	Wobus3-H04	WobusSW3	ACGTTCCAC
3	Co	Mock	2737	386	0.9309	764 (637, 956)	951 (852, 1072)	69.1	4.87	Wobus4-E04	WobusSW4	ACGAAGTC
3	Co	Mock	3163	307	0.9665	416 (373, 486)	431 (391, 490)	42.84	4.52	Wobus3-H02	WobusSW3	TCGAGGAAC
3	Co	Mock	3718	339	0.9666	525 (454, 639)	576 (523, 644)	62.49	4.72	Wobus4-E05	WobusSW4	TTCGTGGC
3	Co	Mock	4133	324	0.976	427 (386, 497)	417 (386, 465)	54.59	4.6	Wobus3-H03	WobusSW3	ACCGGAAGC
3	Co	Mock	4424	341	0.9742	481 (427, 569)	468 (427, 527)	63.03	4.69	Wobus3-F03	WobusSW3	CGGTCTTC
3	Co	Mock	4594	315	0.9724	501 (431, 613)	587 (527, 665)	8.79	3.7	Wobus3-F04	WobusSW3	AAGGCCTC
3	Co	Mock	4775	344	0.9717	610 (508, 774)	638 (575, 717)	50.55	4.56	Wobus3-F02	WobusSW3	TCCAGAAC
3	Co	Mock	5053	359	0.9719	572 (495, 693)	695 (627, 780)	45.24	4.52	Wobus4-E06	WobusSW4	AACACAAC
7	Co	Mock	2270	229	0.9595	352 (300, 441)	435 (383, 503)	40.55	4.3	Wobus1-G10	WobusSW1	AGTCCGTC
7	Co	Mock	2658	230	0.962	383 (320, 490)	483 (423, 562)	18.87	3.84	Wobus1-D10	WobusSW1	TATTCGTC
7	Co	Mock	4216	319	0.9701	521 (444, 645)	586 (527, 662)	44.76	4.45	Wobus2-B07	WobusSW2	TGACGAC
7	Co	Mock	5141	302	0.9755	515 (433, 647)	544 (489, 615)	5.69	3.13	Wobus1-C04	WobusSW1	TCTTGGC
7	Co	Mock	5606	403	0.9641	882 (720, 1126)	1137 (1020, 1275)	25.26	4.2	Wobus2-E11	WobusSW2	ACCTGAAC
7	Co	Mock	5771	418	0.9657	733 (632, 880)	1018 (917, 1140)	12.52	3.92	Wobus2-A01	WobusSW2	CACGC
7	Co	Mock	5827	429	0.9609	875 (736, 1077)	1361 (1220, 1528)	23.31	4.17	Wobus1-F04	WobusSW1	AAGGCCTC
7	Co	Mock	6007	386	0.973	600 (527, 709)	759 (686, 849)	10.05	3.76	Wobus2-D01	WobusSW2	CCAGGAC
7	Co	Mock	6324	542	0.9559	1222 (1020, 1511)	1651 (1501, 1825)	43.44	4.68	Wobus1-A10	WobusSW1	AGACAC
28	Co	Mock	3085	324	0.9452	718 (576, 940)	976 (865, 1110)	19.2	4.1	Wobus1-F07	WobusSW1	TGTCGGAC
28	Co	Mock	3320	294	0.9578	598 (482, 786)	698 (618, 796)	15.71	3.87	Wobus1-B01	WobusSW1	AAGCCGC
28	Co	Mock	4413	303	0.9701	469 (408, 565)	580 (519, 657)	5.26	3.09	Wobus2-A04	WobusSW2	ACTTGC
28	Co	Mock	4520	388	0.9624	694 (588, 855)	845 (763, 946)	20.17	4.25	Wobus2-D04	WobusSW2	TTCATAC
28	Co	Mock	4680	356	0.965	667 (557, 836)	822 (735, 929)	14.99	3.99	Wobus1-G12	WobusSW1	AACGAGGC
28	Co	Mock	6369	519	0.9596	970 (838, 1155)	1414 (1283, 1567)	42.92	4.59	Wobus2-F02	WobusSW2	TCCAGAAC
28	Co	Mock	6834	458	0.9675	835 (719, 1003)	1102 (997, 1226)	20.11	3.99	Wobus1-E01	WobusSW1	AATGGTAC
56	Co	Mock	4802	411	0.9623	750 (635, 924)	891 (804, 997)	28.39	4.45	Wobus1-B04	WobusSW1	TATCAAC
56	Co	Mock	5603	535	0.954	925 (814, 1081)	1395 (1271, 1539)	31.8	4.62	Wobus2-A07	WobusSW2	ACGCGC
56	Co	Mock	5858	491	0.9609	919 (787, 1110)	1141 (1037, 1264)	26.68	4.52	Wobus1-C10	WobusSW1	ACGGCTC
56	Co	Mock	6160	517	0.9628	931 (804, 1115)	1120 (1022, 1236)	33.92	4.66	Wobus1-E04	WobusSW1	ACGAAGTC
56	Co	Mock	6403	571	0.958	1011 (886, 1184)	1380 (1262, 1519)	13.99	4.34	Wobus2-F05	WobusSW2	ACTAATTC
56	Co	Mock	6794	608	0.9588	1015 (903, 1169)	1481 (1359, 1623)	34.16	4.7	Wobus2-C01	WobusSW2	AACCAGC
56	Co	Mock	10890	775	0.9653	1460 (1289, 1687)	1925 (1778, 2093)	51.35	4.79	Wobus1-H03	WobusSW1	ACCGGAAGC
1	DI	Mock	3024	85	0.9874	129 (104, 184)	131 (108, 174)	1.22	0.68	Wobus3-B09	WobusSW3	AGACCTC
1	DI	Mock	4331	42	0.9935	89 (60, 167)	99 (66, 182)	1.04	0.15	Wobus3-B08	WobusSW3	ACAAGGC
1	DI	Mock	5144	124	0.9905	168 (145, 213)	209 (181, 252)	1.21	0.68	Wobus3-D10	WobusSW3	TATTCGTC
1	DI	Mock	5144	94	0.9899	189 (139, 293)	365 (289, 469)	1.66	1.18	Wobus4-C07	WobusSW4	TCCGCTC
1	DI	Mock	5320	113	0.9885	279 (192, 463)	284 (232, 358)	1.97	1.3	Wobus3-D12	WobusSW3	CCGGCCAC
1	DI	Mock	6342	80	0.9945	123 (98, 180)	133 (106, 187)	1.48	0.93	Wobus4-C06	WobusSW4	TCACCTC
1	DI	Mock	6664	169	0.9884	291 (235, 393)	359 (309, 425)	1.28	0.86	Wobus3-D11	WobusSW3	TAGGAATC
3	DI	Mock	4111	35	0.9956	73 (47, 161)	123 (87, 183)	1.12	0.35	Wobus4-F07	WobusSW4	TGTCGGAC
3	DI	Mock	4297	48	0.9946	90 (63, 170)	134 (101, 188)	1.38	0.76	Wobus4-A09	WobusSW4	ACTCAC
3	DI	Mock	4392	58	0.9945	89 (69, 142)	123 (96, 167)	1.17	0.53	Wobus3-F11	WobusSW3	TCGTTGTC
3	DI	Mock	4492	327	0.9688	501 (439, 597)	644 (577, 729)	4.53	3.18	Wobus4-A10	WobusSW4	AGACAC
3	DI	Mock	4958	35	0.9978	46 (38, 79)	46 (39, 71)	1.2	0.51	Wobus3-F10	WobusSW3	TGGTGAAC
3	DI	Mock	5013	345	0.9737	518 (454, 618)	597 (541, 669)	9.83	3.89	Wobus3-F12	WobusSW3	TTGTGTTC
3	DI	Mock	5251	97	0.9899	148 (123, 199)	233 (187, 300)	1.09	0.34	Wobus4-A11	WobusSW4	CGACTC
3	DI	Mock	5252	46	0.9952	79 (58, 136)	122 (91, 176)	1.07	0.24	Wobus4-F06	WobusSW4	TGACCGTC
3	DI	Mock	5980	129	0.9885	267 (200, 397)	296 (247, 365)	1.16	0.55	Wobus4-F05	WobusSW4	ACTAATTC
7	DI	Mock	1974	66	0.9858	95 (77, 140)	96 (79, 134)	2.69	1.62	Wobus2-B09	WobusSW2	AGACCTC
7	DI	Mock	2408	37	0.9942	47 (40, 72)	51 (42, 76)	1.36	0.68	Wobus1-F06	WobusSW1	TGACCGTC
7	DI	Mock	2856	128	0.9772	258 (194, 385)	329 (274, 405)	3.08	1.91	Wobus1-D12	WobusSW1	CCGGCCAC
7	DI	Mock	3921	68	0.9918	118 (88, 191)	160 (126, 214)	3.03	1.58	Wobus2-D03	WobusSW2	TTCCTGC
7	DI	Mock	4073	51	0.9936	78 (61, 122)	96 (71, 157)	2.25	1.17	Wobus2-A03	WobusSW2	TGAAGC
7	DI	Mock	5055	66	0.9947	88 (75, 122)	120 (98, 159)	2.62	1.25	Wobus2-F01	WobusSW2	TTGACAAC
7	DI	Mock	5560	161	0.9871	243 (206, 312)	320 (275, 383)	2.06	1.48	Wobus1-C06	WobusSW1	TCACCTC
7	DI	Mock	5623	112	0.9918	161 (135, 216)	166 (141, 211)	2.7	1.46	Wobus1-A12	WobusSW1	AGCTTC
28	DI	Mock	1576	73	0.9714	172 (117, 298)	291 (222, 392)	3.23	1.71	Wobus1-B03	WobusSW1	AGTTGGC
28	DI	Mock	2978	120	0.9782	242 (182, 360)	325 (266, 407)	2.87	1.78	Wobus2-A06	WobusSW2	CGTGAC
28	DI	Mock	3539	87	0.9895	124 (103, 171)	134 (111, 181)	1.81	1.25	Wobus1-H02	WobusSW1	TCGAGGAAC
28	DI	Mock	4042	78	0.9899	141 (106, 220)	216 (171, 281)	2.94	1.48	Wobus2-D06	WobusSW2	AAGGCAC
28	DI	Mock	4309	77	0.9898	145 (108, 225)	160 (118, 244)	1.86	1.05	Wobus2-F04	WobusSW2	AAGGCCTC
28	DI	Mock	4930	161	0.9856	265 (216, 354)	258 (219, 322)	3.67	2.07	Wobus1-E03	WobusSW1	AACCTGGC
28	DI	Mock	5886	217	0.9834	357 (299, 455)	456 (398, 532)	3.86	2.25	Wobus1-F09	WobusSW1	ACGAGAAC
56	DI	Mock	1817	39	0.9873	90 (56, 189)	172 (122, 252)	2.2	1.24	Wobus2-C03	WobusSW2	AAGGTGC
56	DI	Mock	2422	35	0.9922	56 (42, 100)	108 (77, 163)	2.06	0.98	Wobus2-F07	WobusSW2	TGTCGGAC
56	DI	Mock	3080	131	0.9779	226 (181, 310)	342 (287, 417)	4.01	1.94	Wobus2-A09	WobusSW2	ACTCAC
56	DI	Mock	3860	88	0.9858	300 (180, 579)	469 (372, 599)	2.55	1.53	Wobus1-C12	WobusSW1	TCTCGAC
56	DI	Mock	4209	116	0.9862	188 (153, 257)	260 (216, 324)	2.72	1.54	Wobus1-B06	WobusSW1	CGGTATC
56	DI	Mock	4935	132	0.9856	250 (195, 355)	339 (282, 418)	1.55	1.07	Wobus1-F12	WobusSW1	TTGTGTTC
56	DI	Mock	5568	175	0.986	275 (231, 355)	340 (294, 404)	4.05	2.16	Wobus1-H05	WobusSW1	AACGGAGTC
56	DI	Mock	7239	194	0.9855	355 (289, 464)	594 (509, 702)	2.49	1.75	Wobus1-E06	WobusSW1	AACACAAC
aTissue source for DNA extractions
bNumber of 16S reads per sample
cTotal numbers of unique OTUs per sample
dEstimated sample coverage
eValues in brackets for OTU richness represent 95% confidence intervals as calculated by mothur.
fMetagenome name for use in MG-RAST.
gBarcode sequence for pyrosequencing.
