# Supplementary material for: Murine norovirus infection does not cause major disruptions in the murine intestinal microbiota
Source: Microbiome. 2013 Feb 18;1:7. doi: 10.1186/2049-2618-1-7 (PMC4177540; doi:10.1186/2049-2618-1-7)
Supplement: Additional file 2: Table S2 — Alpha diversity measurements from pyrosequencing of the C57BL/6 tissue-associated microbiota. [file 2049-2618-1-7-S2.xls]

## Sheet: Sheet1
Additional Table 2. Alpha diversity measurements from pyrosequencing of the C57BL/6 tissue-associated microbiota.
				Total		Estimated OTU Richnessd		Inverse
Strain	Day	Mouse	Reada	OTUsb	ESCc	Chao1	Ace	Simpson	Shannon	Barcodee
UT	0	M1	2882	179	0.9577	452 (342, 638)	1068 (891, 1288)	3.41	2.05	TGACTCTC
UT	1	M1	1064	126	0.9098	477 (309, 797)	1131 (894, 1441)	4.79	2.4	TGCTTCGT
UT	4	M1	890	227	0.8303	631 (476, 885)	950 (803, 1134)	23.74	4.17	CGTTGGAT
UT	8	M1	1336	107	0.9551	200 (154, 291)	277 (223, 357)	2.84	2.05	GTGTACTG
UT	28	M1	948	116	0.9146	365 (243, 604)	935 (758, 1162)	10.02	2.98	ATCCATGG
UT	42	M1	2969	341	0.9336	647 (550, 791)	1026 (905, 1174)	5.66	3.22	AGGACTAG
UT	0	M2	1350	342	0.8459	668 (566, 817)	1081 (948, 1244)	16.86	4.31	GATCGTTG
UT	1	M2	1471	280	0.8715	666 (536, 863)	1343 (1154, 1572)	5.56	3.19	GCTACCTT
UT	4	M2	345	45	0.9217	89 (61, 162)	99 (66, 183)	6.11	2.38	ATATCGCG
UT	8	M2	786	73	0.9402	156 (111, 254)	166 (118, 266)	2.45	1.75	TCGACTAG
UT	28	M2	917	254	0.7993	835 (620, 1175)	1702 (1452, 2005)	27.16	4.28	ATCGAACC
UT	42	M2	1328	123	0.9405	294 (214, 445)	751 (614, 927)	8.77	2.88	AGGATGGT
UT	0	M3	1260	160	0.9214	340 (264, 472)	709 (594, 855)	9.63	3.09	TGAGACTC
UT	1	M3	551	177	0.7804	436 (332, 611)	462 (358, 628)	13.54	3.9	GCTAGGTT
UT	4	M3	1208	208	0.8882	500 (387, 684)	855 (724, 1019)	5.54	3.07	TTCGCCTA
UT	8	M3	2630	228	0.949	506 (399, 682)	682 (579, 815)	11.01	3.24	GTGAGACA
UT	28	M3	1682	161	0.9394	313 (251, 417)	777 (651, 935)	4.21	2.41	ATCGCGTA
UT	42	M3	1613	169	0.9361	324 (260, 430)	360 (288, 477)	6.24	2.71	AGGTGAAC
UT	1	M4	1236	115	0.945	305 (208, 502)	435 (353, 547)	9.92	3	TAGCGCTA
UT	4	M4	668	173	0.8174	419 (321, 582)	470 (358, 650)	11.1	3.54	ATGCTACG
UT	28	M4	896	89	0.9308	215 (152, 343)	399 (287, 574)	5.59	2.38	ATGCAACC
UT	42	M4	1948	121	0.9594	249 (191, 355)	596 (478, 754)	4.71	2.18	ATAAGGCG
UT	0	M5	1792	150	0.9498	361 (265, 536)	573 (477, 697)	12.44	3.1	TGAGGTGA
UT	1	M5	1537	69	0.9694	177 (117, 312)	277 (196, 411)	1.87	1.28	GCTTCCAT
UT	4	M5	1199	271	0.8607	519 (435, 646)	952 (824, 1109)	11.46	3.83	GACTGTGT
UT	8	M5	576	53	0.9427	101 (73, 170)	229 (168, 322)	3.35	1.86	TCGTTCGT
UT	28	M5	964	265	0.805	767 (589, 1043)	1470 (1256, 1731)	17.2	4.07	ATGGAACG
UT	42	M5	2622	189	0.9523	476 (361, 669)	1032 (867, 1237)	8.07	2.75	ATCCTTCG
MO	4	M16	1619	308	0.8765	698 (570, 888)	1211 (1054, 1402)	8.95	3.63	TTGGAACC
MO	8	M16	196	50	0.8112	161 (93, 334)	267 (177, 422)	6.25	2.61	GGTATTCG
MO	42	M16	2699	183	0.96	389 (304, 535)	606 (508, 733)	8.97	2.93	CCGGTTAA
MO	0	M17	1029	246	0.8785	411 (349, 510)	533 (466, 620)	28.29	4.39	ATCCATCC
MO	1	M17	1639	153	0.9347	437 (313, 655)	849 (690, 1055)	5.67	2.48	GTACCAAC
MO	4	M17	321	64	0.8567	409 (188, 1025)	438 (331, 588)	7.89	2.77	TCCAGTAG
MO	8	M17	1066	174	0.8931	396 (306, 548)	931 (777, 1125)	13.34	3.49	TTGCGCTT
MO	28	M17	1116	251	0.8441	694 (533, 945)	1510 (1293, 1773)	13.46	3.88	CATGCATG
MO	42	M17	1890	155	0.9534	297 (235, 406)	491 (403, 612)	7.15	2.93	CCTTAAGG
MO	0	M18	3085	308	0.941	658 (539, 839)	977 (857, 1123)	10.4	3.31	CTCTCTCT
MO	1	M18	597	172	0.7923	490 (359, 711)	1221 (1019, 1471)	16.03	3.81	GTACTCCT
MO	4	M18	659	96	0.8938	297 (195, 504)	528 (389, 735)	4.77	2.44	TTCGTTCG
MO	8	M18	1157	89	0.949	211 (149, 339)	484 (375, 635)	3.67	2.04	GCTTGCTT
MO	28	M18	994	271	0.8058	772 (597, 1040)	1378 (1172, 1631)	9.9	3.88	CATGTCCT
MO	42	M18	3265	370	0.9409	624 (544, 741)	934 (836, 1053)	10.49	3.62	CGAACCAT
MO	0	M19	2295	116	0.9712	229 (174, 335)	311 (253, 394)	2.96	1.78	CTGAACTG
MO	1	M19	433	63	0.8891	224 (131, 445)	211 (129, 397)	3.03	1.99	GTACTGCA
MO	4	M19	442	103	0.8303	316 (211, 526)	634 (479, 853)	8	3.05	TCCTGAAG
MO	28	M19	1600	156	0.9294	444 (322, 656)	1285 (1067, 1554)	4	2.28	CCAACGTA
MO	42	M19	1933	181	0.9384	532 (382, 794)	861 (726, 1031)	4.95	2.6	CGATCCTT
MO	0	M20	489	68	0.9059	172 (114, 302)	305 (221, 434)	6.33	2.5	TGCAGTTG
MO	1	M20	603	86	0.9005	212 (148, 344)	210 (151, 326)	3.09	2.05	GTAGCAAG
MO	8	M20	658	139	0.9195	202 (170, 265)	189 (167, 227)	31.68	4.15	TTAAGGCC
MO	28	M20	1073	108	0.9301	386 (242, 682)	482 (358, 667)	7.96	2.71	CCATAAGC
MO	42	M20	2020	123	0.9609	285 (210, 426)	487 (388, 625)	3.33	2.09	CGATGGTT
CR6	0	M11	576	189	0.7674	532 (395, 760)	1101 (922, 1325)	25.75	4.16	CTAGTCCT
CR6	1	M11	839	71	0.944	143 (105, 225)	311 (229, 436)	4.53	2.07	GGTTAAGG
CR6	8	M11	623	51	0.9518	99 (70, 174)	113 (77, 196)	6.05	2.27	GAGTTGAG
CR6	28	M11	1653	331	0.8603	935 (738, 1226)	2094 (1834, 2400)	12.01	3.9	CAGAACAG
CR6	42	M11	1589	195	0.9201	515 (385, 734)	1043 (882, 1241)	9.18	3.28	CACTTGAG
CR6	0	M12	371	111	0.8113	216 (167, 308)	231 (179, 323)	9.49	3.37	CACTCTGT
CR6	1	M12	1028	214	0.8531	579 (441, 802)	1002 (829, 1224)	11.2	3.54	GGTTGCAT
CR6	4	M12	324	126	0.7623	239 (188, 331)	261 (202, 365)	22.76	4.04	TCACTCTG
CR6	8	M12	812	277	0.7525	835 (641, 1133)	1833 (1575, 2143)	35.97	4.54	TGACAGTC
CR6	28	M12	1354	280	0.8589	758 (591, 1012)	1389 (1206, 1608)	6.56	3.43	CAGAGACA
CR6	42	M12	1661	136	0.9518	268 (208, 376)	411 (333, 521)	6.04	2.6	CATCAGCA
CR6	0	M13	468	166	0.7244	756 (489, 1244)	1472 (1178, 1849)	16.8	3.95	TGAGTCAC
CR6	1	M13	455	106	0.8176	415 (260, 727)	1085 (834, 1423)	6.32	2.91	GGTTGCTA
CR6	4	M13	996	108	0.9307	225 (169, 332)	476 (384, 597)	2.83	2	TTCCTTGG
CR6	8	M13	2084	164	0.9511	348 (271, 480)	588 (487, 719)	3.29	2.24	TGACCACA
CR6	28	M13	1193	304	0.8139	1005 (764, 1372)	1860 (1601, 2170)	10.88	3.9	CAGTGTCA
CR6	42	M13	3414	200	0.9643	411 (329, 546)	413 (338, 530)	6.03	2.44	CATGGAAG
CR6	0	M14	716	219	0.7821	609 (462, 844)	1240 (1043, 1485)	18.63	4.04	TGCATCGA
CR6	1	M14	657	143	0.8661	259 (209, 345)	282 (225, 377)	7.59	3.15	GTACACCA
CR6	4	M14	548	42	0.9453	151 (80, 354)	393 (285, 550)	3.71	1.79	TCAGCTGA
CR6	8	M14	468	54	0.9316	95 (71, 155)	198 (146, 277)	4.76	2.23	TGACCTGA
CR6	28	M14	1213	104	0.9398	306 (206, 507)	653 (511, 844)	5.36	2.31	CATCACGA
CR6	42	M14	5789	249	0.9741	559 (445, 742)	865 (743, 1018)	5.52	2.43	CCAACGAT
CR6	0	M15	1434	193	0.9114	501 (377, 709)	798 (672, 957)	4.48	2.67	CTGAGTGT
CR6	8	M15	358	67	0.8603	203 (127, 374)	347 (240, 520)	2.82	2.09	TTCGTTGC
CR6	28	M15	1647	65	0.9769	143 (98, 252)	266 (205, 354)	1.95	1.34	CATCGAAC
CR6	42	M15	1831	189	0.9361	415 (324, 567)	642 (537, 778)	4.64	2.68	CCATTACC
MNV-1	1	M10	455	78	0.8681	331 (189, 655)	721 (537, 980)	6.64	2.61	TAGCGGTT
MNV-1	4	M10	1274	100	0.9443	291 (196, 482)	659 (522, 841)	2.08	1.62	AGTGTCAC
MNV-1	8	M10	754	42	0.9602	187 (90, 476)	665 (498, 893)	2.39	1.52	TCTGGTGA
MNV-1	28	M10	1136	74	0.9569	148 (109, 229)	318 (232, 453)	5.16	2.12	CACACTCT
MNV-1	42	M10	2735	189	0.9532	460 (353, 636)	982 (815, 1195)	5.4	2.36	CAACACGT
MNV-1	0	M6	1459	119	0.9507	241 (184, 348)	233 (183, 323)	7.02	2.68	GACATCTG
MNV-1	4	M6	2076	197	0.9494	345 (285, 444)	488 (416, 585)	10.62	3.27	TAGGTACC
MNV-1	28	M6	895	106	0.924	334 (214, 584)	655 (534, 812)	6.47	2.81	ATGGCGTT
MNV-1	42	M6	4299	228	0.9656	617 (466, 862)	1024 (865, 1223)	10.99	2.95	ATCGCCTT
MNV-1	0	M7	1256	182	0.9013	454 (345, 636)	893 (733, 1099)	5.7	2.89	TGAGTGTC
MNV-1	1	M7	1939	185	0.9309	556 (406, 809)	1153 (956, 1400)	5.47	2.5	CAGTACAC
MNV-1	4	M7	500	151	0.814	277 (224, 368)	323 (253, 443)	20.85	3.91	GTGAACAG
MNV-1	8	M7	3441	214	0.9637	390 (324, 497)	670 (571, 795)	2.68	1.97	TCTCGAGA
MNV-1	28	M7	964	247	0.8112	731 (558, 1002)	1545 (1305, 1839)	12.78	3.78	ATTACGGC
MNV-1	42	M7	7253	366	0.9694	762 (639, 939)	1365 (1209, 1549)	5.7	2.76	ATCGTTCC
MNV-1	0	M8	1726	200	0.9241	541 (403, 771)	941 (791, 1128)	5.55	2.83	TGCAACCA
MNV-1	1	M8	503	200	0.7495	371 (307, 474)	657 (544, 808)	26.49	4.45	GGATCGAA
MNV-1	8	M8	355	42	0.9493	59 (47, 95)	65 (51, 102)	5.79	2.39	TCTCGTGT
MNV-1	28	M8	2210	190	0.9403	488 (371, 681)	997 (831, 1206)	3.84	2.24	CAACGAAG
MNV-1	42	M8	1997	254	0.9194	584 (466, 770)	1048 (908, 1217)	4.94	2.93	ATGGATCC
MNV-1	0	M9	473	48	0.9323	103 (70, 186)	206 (143, 313)	4.31	1.99	TGCATCCT
MNV-1	1	M9	1844	237	0.9132	676 (510, 943)	1163 (1000, 1361)	5.89	2.91	GGTAGGAT
MNV-1	4	M9	1736	332	0.8802	703 (585, 876)	1215 (1070, 1389)	11.24	3.83	TATTGGCG
MNV-1	8	M9	305	65	0.8361	218 (132, 417)	724 (522, 1014)	6.7	2.61	TCTGGAGT
MNV-1	28	M9	1693	147	0.9386	390 (286, 575)	651 (516, 836)	4.51	2.31	CAAGACCT
MNV-1	42	M9	1013	121	0.922	275 (204, 407)	482 (384, 616)	5.87	2.61	CACTGAGT
aNumber of 16S reads per sample
bTotal numbers of unique OTUs per sample
cEstimated sample coverage
dValues in brackets for OTU richness represent 95% confidence intervals as calculated by mothur.
eBarcode for pyrosequencing.
Abbreviations: UT, untreated control; MO, mock infected control.
