# Supplementary material for: Murine norovirus infection does not cause major disruptions in the murine intestinal microbiota
Source: Microbiome. 2013 Feb 18;1:7. doi: 10.1186/2049-2618-1-7 (PMC4177540; doi:10.1186/2049-2618-1-7)
Supplement: Additional file 3: Table S3 — Summary of the number of tissue-associated DNA samples from Swiss Webster mice used for pyrosequencing. [file 2049-2618-1-7-S3.xls]

## Sheet: Sheet1
Additional Table 3. Summary of the number of tissue-associated DNA samples from Swiss Webster mice used for pyrosequencing.
		EXPERIMENT 1
		Inoculum
Time	Tissue	MNV-1	MNV-4	Mock	Total
Day 7 p.i.	Distal Illeum	6	-	8	14
	Cecum	9	-	9	18
	Colon	10	-	9	19
Day 28 p.i.	Distal Illeum	8	-	7	15
	Cecum	9	-	6	15
	Colon	9	-	7	16
Day 56 p.i.	Distal Illeum	5	-	8	13
	Cecum	10	-	8	18
	Colon	8	-	7	15
	TOTAL	74	0	69	143
		EXPERIMENT 2
		Inoculum
Time	Tissue	MNV-1	MNV-4	Mock	Total
Day 1 p.i.	Distal Illeum	8	8	7	23
	Cecum	7	8	7	22
	Colon	8	7	6	21
Day 3 p.i.	Distal Illeum	8	8	9	25
	Cecum	8	9	9	26
	Colon	6	7	9	22
	TOTAL	45	47	47	139
Abbreviations: p.i., post infection; mock, mock-infected control.
