# Supplementary material for: Murine norovirus infection does not cause major disruptions in the murine intestinal microbiota
Source: Microbiome. 2013 Feb 18;1:7. doi: 10.1186/2049-2618-1-7 (PMC4177540; doi:10.1186/2049-2618-1-7)
Supplement: Additional file 4: Table S4 — Comparisons in Swiss Webster mice of richness and diversity variance between treatment groups using the Kruskal-Wallis test. [file 2049-2618-1-7-S4.xls]

## Sheet: Sheet1
Additional Table 4. Comparisons in Swiss Webster mice of Richness and Diversity Variance Between Treatment Groups Using Kruskal-Wallis
Early Times MNV-1 vs. MNV-4, vs Mock Control (at Days 1 and 3 combined)
Tissue	Chao	Inv Simpson	Shannon
DI	0.3187	0.9533	0.9344
Cecum	0.4811	0.148	0.5935
Colon	0.8214	0.9533	0.1207
Late Times MNV-1 vs. Mock Control (at Days 7, 28, and 56 combined)
Tissue	Chao	Inv Simpson	Shannon
DI	0.0375	0.1069	0.0563
Cecum	0.5965	0.5984	0.366
Colon	0.1419	0.1145	0.0207
Abbreviation: DI, distal ileum.
Highlighted cells are significantly different and were tested for each time point individually using the Mann-Whitney U test.
