# Supplementary material for: Murine norovirus infection does not cause major disruptions in the murine intestinal microbiota
Source: Microbiome. 2013 Feb 18;1:7. doi: 10.1186/2049-2618-1-7 (PMC4177540; doi:10.1186/2049-2618-1-7)
Supplement: Additional file 6: Table S5 — Comparison of operational taxonomic unit (OTU) abundance in the top 25 most frequent OTUs in Swiss Webster mice between treatment groups using Metastats. [file 2049-2618-1-7-S6.xls]

## Sheet: Sheet1
Additional Table 5. Comparison of operational taxonomic unit (OTU) abundance in the top 25 most frequent OTUs in Swiss Webster mice between treatment groups using Metastats.
Early Cecum		Early Colon		Early DI			Late Cecum	Late Colon	Late DI
MNV-1 vs. MO	MNV-4 vs. MO	MNV-1 vs. MO	MNV-4 vs. MO	MNV-1 vs. MO	MNV-4 vs. MO		MNV-1 vs. MO	MNV-1 vs. MO	MNV-1 vs. MO	OTU Number	Reads	Taxonomy
0.572428	3.33467	2.45055	2.4985	6.63537	6.11189		3.58442	6.43556	0.310689	1	298263	Bacteria(100);Firmicutes(100);Clostridia(100);Clostridiales(100);Clostridiaceae(100);unclassified_Clostridiaceae_1(100);
0.061938	1.34665	1.75624	2.29171	7.16983	1.26074		1.0999	7.87413	0.233766	2	253839	Bacteria(100);Deferribacteres(100);Deferribacteres(100);Deferribacterales(100);Deferribacteraceae(100);Mucispirillum(100);
8.5974	6.1998	2.26873	7.33566	3.13586	6.93706		3.56743	2.31568	0.332667	3	137554	Bacteria(100);Firmicutes(100);Bacilli(100);Lactobacillales(100);Lactobacillaceae(100);Lactobacillus(100);
0.157842	1.56643	5.18282	7.49451	0.51049	0.656344		0.073926	0.583417	1.57143	9	79377	Bacteria(100);Firmicutes(100);Clostridia(100);Clostridiales(100);Ruminococcaceae(100);unclassified_Ruminococcaceae(100);
3.25075	0.715285	0.512488	5.71728	0.542458	0.307692		0.214785	0.797203	2.37962	4	77850	Bacteria(100);Bacteroidetes(100);Bacteroidia(100);Bacteroidales(100);Porphyromonadaceae(100);Barnesiella(100);
3.13087	8.63237	1.32168	3.94505	5.13387	1.09191		7.36264	5.98202	0.032967	13	70240	Bacteria(100);Firmicutes(100);Clostridia(100);Clostridiales(100);Lachnospiraceae(100);Anaerostipes(100);
5.93207	3.79221	0.867133	1.59341	8.51249	5.27173		1.32268	5.23576	0.522478	5	49923	Bacteria(100);Bacteroidetes(100);Bacteroidia(100);Bacteroidales(100);Rikenellaceae(100);Alistipes(100);
0.8002	4.28571	2.30569	4.94406	8.001	4.89411		1.24176	0.450549	0.318681	6	45560	Bacteria(100);Bacteroidetes(100);Bacteroidia(100);Bacteroidales(100);Bacteroidaceae(100);Bacteroides(100);
6.96004	2.65535	0.020979	0.036963	4.91309	5.23876		7.36663	4.07093	2.56244	12	42414	Bacteria(100);Firmicutes(100);Clostridia(100);Clostridiales(100);Lachnospiraceae(100);Moryella(100);
7.5964	2.74326	0.178821	0.371628	8.62637	3.69431		1.95704	5.63037	5.76424	24	39531	Bacteria(100);Firmicutes(100);Clostridia(100);Clostridiales(100);Incertae_Sedis_XIV(100);Blautia(100);
0.178821	2.25974	0.173826	3.79521	6.32268	8.64036		0.749251	7.28172	0.070929	15	37902	Bacteria(100);Firmicutes(100);Clostridia(100);Clostridiales(100);Lachnospiraceae(100);unclassified_Lachnospiraceae(100);
8.51548	3.21778	1.27872	1.29271	5.44356	1.18881		3.70729	5.26274	3.51349	10	28447	Bacteria(100);Bacteroidetes(100);Bacteroidia(100);Bacteroidales(100);Porphyromonadaceae(100);unclassified_Porphyromonadaceae(100);
0.947053	0.111888	1.96404	1.99401	3.71229	5.12388		7.66134	2.58541	3.64336	23	28294	Bacteria(100);Firmicutes(100);Clostridia(100);Clostridiales(100);Ruminococcaceae(100);Acetanaerobacterium(100);
2.01598	5.96504	0.281718	0.224775	5.45854	0.351648		2.03896	8.04695	2.90809	8	26478	Bacteria(100);Bacteroidetes(100);Bacteroidia(100);Bacteroidales(100);Prevotellaceae(100);Prevotella(100);
4.25375	0.343656	2.51848	0.184815	5.7033	5.9011		8.46154	6.23077	0	11	26066	Bacteria(100);Firmicutes(100);Clostridia(100);Clostridiales(100);Lachnospiraceae(100);Sporobacterium(100);
5.45654	4.19281	3.17982	6.02897	5.16084	2.99301		0.569431	5.99301	0.789211	31	24227	Bacteria(100);Firmicutes(100);Clostridia(100);Clostridiales(100);Lachnospiraceae(100);Hespellia(100);
4.59141	6.7013	0.436563	4.34166	5.66633	7.60739		3.96304	5.10489	1.51249	7	22875	Bacteria(100);Bacteroidetes(100);Sphingobacteria(100);Sphingobacteriales(100);Flammeovirgaceae(100);Thermonema(100);
3.41159	6.77622	0.43956	2.27173	6.43956	6.96304		5.7003	4.3966	0.058941	19	21329	Bacteria(100);Firmicutes(100);Clostridia(100);Clostridiales(100);Lachnospiraceae(100);Pseudobutyrivibrio(100);
4.58342	8.01898	0.506494	4.1039	7.5984	8.39061		7.73926	4.65035	0.314685	22	18892	Bacteria(100);Firmicutes(100);Clostridia(100);Clostridiales(100);Lachnospiraceae(100);Coprococcus(100);
3.04396	1.48452	5.22577	5.27173	8.54546	2.91908		6.51049	6.49351	3.19181	16	18347	Bacteria(100);Firmicutes(100);Clostridia(100);Clostridiales(100);Ruminococcaceae(100);Oscillibacter(100);
2.74026	7.75724	0.002997	0.375624	1.55045	3.71928		6.07592	2.55145	0.460539	25	14188	Bacteria(100);Bacteroidetes(100);Bacteroidetes_incertae_sedis(100);Marinifilum(100);unclassified(100);unclassified(100);
5.41259	3.85914	1.14785	3.81818	4.88212	5.91409		5.52548	6.59341	0.137862	18	13758	Bacteria(100);Bacteroidetes(100);Bacteroidia(100);Bacteroidales(100);Porphyromonadaceae(100);Parabacteroides(100);
0.963037	0.445554	0.058941	0.762238	1.66733	5.14386		1.41758	0.14985	0.092907	39	12422	Bacteria(100);Firmicutes(100);Clostridia(100);Clostridiales(100);Lachnospiraceae(100);Syntrophococcus(100);
0.914086	1.82118	1.64336	4.36164	5.44156	7.02298		5.13486	3.91109	6.91309	21	10220	Bacteria(100);Firmicutes(100);Clostridia(100);Clostridiales(100);Ruminococcaceae(100);Ruminococcus(100);
4.45055	0.234765	7.12388	1.02198	7.75425	0.218781		1.71029	6.53247	6.08791	20	9903	Bacteria(100);Firmicutes(100);Clostridia(100);Clostridiales(100);Lachnospiraceae(100);Catonella(100);
Abbreviations: MO, mock-infected control; DI, distal ileum.
Shaded cells indicate significant differences.
