# Supplementary material for: Murine norovirus infection does not cause major disruptions in the murine intestinal microbiota
Source: Microbiome. 2013 Feb 18;1:7. doi: 10.1186/2049-2618-1-7 (PMC4177540; doi:10.1186/2049-2618-1-7)
Supplement: Additional file 7: Table S6 — Summary of the number of stool-associated DNA samples from C57BL/6 mice used for pyrosequencing. [file 2049-2618-1-7-S7.xls]

## Sheet: Sheet1
Additional Table 6. Summary of the number of stool-associated DNA samples from C57BL/6 mice used for pyrosequencing.
DPI	UT	Mock	MNV-1	CR6	Total
0	4	4	4	5	17
1	5	4	4	4	17
4	5	4	4	3	16
8	4	4	4	5	17
28	5	4	5	5	19
42	5	5	5	5	20
Totals	28	25	26	27	106
