# Supplementary material for: Murine norovirus infection does not cause major disruptions in the murine intestinal microbiota
Source: Microbiome. 2013 Feb 18;1:7. doi: 10.1186/2049-2618-1-7 (PMC4177540; doi:10.1186/2049-2618-1-7)
Supplement: Additional file 8: Table S7 — Comparison of operational taxonomic unit (OTU) abundance in the top 25 most frequent OTUs in C57BL/6 mice between treatment groups using Metastats. [file 2049-2618-1-7-S8.xls]

## Sheet: Sheet1
Additional Table 7. Comparison of operational taxonomic unit (OTU) abundance in the top 25 most frequent OTUs in C57BL/6 mice between treatment groups using Metastats.
MNV-1 vs. UT	MNV-1 vs. MO	CR6 vs. UT	CR6 vs. MO	MNV-1 vs. CR6	OTU Number	Reads	Taxonomy
1.87113	4.51349	3.6973	1.96104	0.701299	1	41467	Bacteria(100);Firmicutes(100);Erysipelotrichi(100);Erysipelotrichales(100);Erysipelotrichaceae(100);Turicibacter(100);
6.33566	1.05095	4.34266	0.261738	3.36364	4	31904	Bacteria(100);Firmicutes(100);Bacilli(100);Lactobacillales(100);Lactobacillaceae(100);Lactobacillus(100);
6.43157	3.8022	1.71229	0.744256	1.60839	7	14571	Bacteria(100);Bacteroidetes(100);unclassified(100);unclassified(100);unclassified(100);unclassified(100);
0.306693	4.21778	0.305694	4.45654	7.06394	5	10372	Bacteria(100);Firmicutes(100);Clostridia(100);Clostridiales(100);Clostridiaceae(100);Clostridium(100);
6.35265	0.944056	5.32867	1.95105	4.80619	2	9578	Bacteria(100);unclassified(100);unclassified(100);unclassified(100);unclassified(100);unclassified(100);
3.16883	2.16883	4.83217	3.03596	5.67333	74	7496	Bacteria(100);Bacteroidetes(100);Bacteroidia(100);Bacteroidales(100);Porphyromonadaceae(100);Barnesiella(100);
0.232767	3.86414	1.93806	0.811189	2.25874	3	6284	Bacteria(100);Firmicutes(100);Clostridia(100);Clostridiales(100);Peptostreptococcaceae(100);Sporacetigenium(100);
0.246753	0.562438	0.058941	0.218781	4.33766	91	3949	Bacteria(100);Firmicutes(100);Bacilli(100);Lactobacillales(100);Lactobacillaceae(100);Lactobacillus(100);
1.28172	4.57742	0.512488	2.6993	4.96703	75	3178	Bacteria(100);Bacteroidetes(100);Bacteroidia(100);Bacteroidales(100);Porphyromonadaceae(100);Barnesiella(100);
4.07293	3.66633	5.15484	6.001	2.48951	9	1998	Bacteria(100);Firmicutes(99);Clostridia(91);Clostridiales(91);unclassified(91);unclassified(91);
6.95904	2.63836	3.75425	7.01898	3.46054	14	1661	Bacteria(100);Firmicutes(100);Bacilli(100);Lactobacillales(100);Lactobacillaceae(100);Lactobacillus(100);
5.4955	3.51349	2.85514	0.621379	1.7992	82	1458	Bacteria(100);Firmicutes(100);Clostridia(100);Clostridiales(100);Lachnospiraceae(100);unclassified(100);
3.87213	4.08092	1.98102	1.88112	1.02997	11	1313	Bacteria(100);Firmicutes(100);Clostridia(100);Clostridiales(100);Lachnospiraceae(98);unclassified;
6.76124	0.605395	6.2987	1.52747	5.75225	12	1220	Bacteria(100);Firmicutes(89);unclassified(89);unclassified(89);unclassified(89);unclassified(89);
0.743257	1.93207	0.501499	1.51449	6.9021	87	1127	Bacteria(100);Bacteroidetes(100);Bacteroidia(100);Bacteroidales(100);Porphyromonadaceae(100);Barnesiella(100);
1.78322	1.50649	4.86414	3.23776	3.30669	92	1119	Bacteria(100);Firmicutes(100);Clostridia(100);Clostridiales(100);unclassified(98);unclassified(98);
1.66034	2.99401	0.513487	1.3966	4.39161	73	938	Bacteria(100);Bacteroidetes(100);Bacteroidia(100);Bacteroidales(100);Porphyromonadaceae(100);Barnesiella(99);
3.03696	4.36563	6.12587	6.93307	3.49251	26	743	Bacteria(100);Firmicutes(100);Clostridia(100);Clostridiales(100);Lachnospiraceae(100);unclassified(100);
3.62737	2.27772	4.02198	6.20679	1.90909	98	737	Bacteria(100);Firmicutes(100);Clostridia(100);Clostridiales(100);Lachnospiraceae(99);unclassified(99);
2.65335	0.153846	7.35464	1.26573	5.01598	100	711	Bacteria(100);Bacteroidetes(100);Bacteroidia(100);Bacteroidales(100);Porphyromonadaceae(100);Barnesiella(98);
0.971029	0.168831	7.29171	1.86713	1.18481	89	644	Bacteria(100);Bacteroidetes(100);unclassified(100);unclassified(100);unclassified(100);unclassified(100);
0.983017	1.84615	0.553447	1.33966	5.97702	80	565	Bacteria(100);Bacteroidetes(100);Bacteroidia(96);Bacteroidales(96);Porphyromonadaceae(95);Barnesiella(94);
5.34565	6.86813	5.68532	7.4026	7.06893	99	527	Bacteria(100);Firmicutes(100);Clostridia(100);Clostridiales(100);unclassified(92);unclassified(92);
6.19281	4.7972	0.84016	2.71129	0.511489	57	523	Bacteria(100);Firmicutes(100);Clostridia(100);Clostridiales(100);Ruminococcaceae(100);Ruminococcus(100);
0.738262	2.04495	0.442557	1.24775	4.92907	1007	505	Bacteria(100);Bacteroidetes(100);unclassified(100);unclassified(100);unclassified(100);unclassified(100);
Abbreviations: UT, untouched control, MO, mock-infected control.
